# Supplementary material for: PTH (1-34) enhances the therapeutic effect of bone marrow mesenchymal stem cell-derived exosomes by inhibiting proinflammatory cytokines expression on OA chondrocyte repair in vitro
Source: Arthritis Res Ther. 2022 Apr 29;24:96. doi: 10.1186/s13075-022-02778-x (PMC9052609; doi:10.1186/s13075-022-02778-x)
Supplement: Supplementary file 5 — Additional file 5: Table 1. List of the three PCR Primer Pairs chosen for in vitro PCR validation. [file 13075_2022_2778_MOESM5_ESM.zip]

Archive with 2 entries (2 files):
- 1-Supplementary table 1.doc
- 2-Supplementary table 1.doc
